# Supplementary material for: A transient time window for early predispositions in newborn chicks
Source: Sci Rep. 2019 Dec 10;9:18767. doi: 10.1038/s41598-019-55255-y (PMC6904448; doi:10.1038/s41598-019-55255-y)
Supplement: Supplementary file 1 — Dataset [file 41598_2019_55255_MOESM1_ESM.txt]

Versace, Ragusa, Vallortigara: �A transient time window for early predispositions in newborn chicks�"
subj_exp1	breed_exp1	cm_run_exp1	subj_exp2	breed_exp2	cm_run_exp2
3	RB	16.8	2	PD	310.8
4	RB	142.8	4	PD	1478.4
6	PD	58.8	5	PL	16.8
7	PD	3771.6	6	PD	14397.6
9	PL	1554	7	PL	436.8
10	PL	848.4	8	PD	42
11	PL	2041.2	10	PD	5006.4
13	RB	67.2	11	PL	867
15	PL	58.8	12	PD	14700
16	PL	75.6	14	PD	1528
17	PD	394.8	17	PL	3570
19	PL	2352	18	PD	14565.6
21	RB	470.4	19	PL	2276
23	PD	613.2	20	PD	3696
24	RB	142.8	21	PL	3284.4
25	PL	495.6	22	PD	1240
26	PD	747.6	24	PD	8820
28	PL	294	25	PL	571.2
29	PD	646.8	26	PD	35002.8
30	RB	151.2	28	PD	31595.6
31	RB	252	30	PL	92.4
33	PD	7912.8	31	PD	416.4
34	RB	8.4	32	PL	33.6
35	PL	168	33	PD	16228.8
36	PD	6014.4	36	PL	260.4
37	RB	67.2	37	PD	8.4
38	PL	596.4	39	PD	747.6
39	PD	1738.8	41	PD	8333.6
40	RB	470.4	42	PL	3174.8
42	PD	243.6	45	PL	3175.2
43	RB	134.4	46	PD	31718.4
45	PD	5367.5	47	PL	1570.8
47	PD	453.6	48	PD	1075.2
48	RB	596.4	50	PD	6862.8
50	PD	672	51	PL	100.8
51	PL	92.4	52	PD	25.2
52	PD	2688	54	PD	58.8
53	PL	16.8	56	PD	4510.8
54	PD	1824.4	57	PL	16.8
55	RB	117.6	58	PD	14464.8
56	PD	3746.4	60	PL	1579.2
57	RB	41.2	64	PL	142.4
58	PL	285.6	65	PD	134.4
59	PD	2551.2	66	PL	7980
60	PL	764.4	69	PD	252
61	PL	16	70	PL	823.2
62	PD	779.6	72	PD	8.4
63	PL	84	73	PD	3118
65	PL	294	74	PL	1268.4
66	PD	2704.8	75	PD	798
68	PD	420	77	PD	8.4
69	PL	478.8
73	PL	25.2
74	PD	109.2
76	PD	8.4
77	PL	16.8
78	RB	277.2
80	PD	16
81	PL	16.8
82	PD	2872.6
83	PL	109.2
86	PL	50.4
87	PL	726.6
88	PD	1419.6
89	PL	50.4
90	PD	1537.2
91	PL	1949.2
92	PD	2192.5
93	PL	302.4
94	PD	5418
96	PD	218.4
98	PL	949.2
99	RB	134.4
100	PL	2586.6
101	PD	268.8
102	PL	1926
103	PD	4485.6
105	RB	1495.2
107	RB	520.8
108	RB	545.2
109	RB	1076
110	RB	50.4
111	RB	3402
112	RB	33.6
113	RB	336
114	RB	58.8
116	RB	159.6
117	RB	118
